# Supplementary material for: Targeting the ZMYM2-ANXA9 Axis with FLT3 Inhibitor G749 Overcomes Oxaliplatin Resistance in Colorectal Cancer
Source: Biomedicines. 2025 May 20;13(5):1247. doi: 10.3390/biomedicines13051247 (PMC12108716; doi:10.3390/biomedicines13051247)
Supplement: Supplementary file 1 [file biomedicines-13-01247-s001.zip]

Archive with 3 entries (3 files):
- Table S1.pdf
- Table S2.pdf
- Table S3-S5.xlsx
