# Supplementary material for: Targeting the ZMYM2-ANXA9 Axis with FLT3 Inhibitor G749 Overcomes Oxaliplatin Resistance in Colorectal Cancer
Source: Biomedicines. 2025 May 20;13(5):1247. doi: 10.3390/biomedicines13051247 (PMC12108716; doi:10.3390/biomedicines13051247)
Supplement: Supplementary file 1 [file biomedicines-13-01247-s001.zip › Table S3-S5.xlsx]

## Sheet: Supplementary Table 3
Supplementary Table 3. Cell cycle related compound library
Index	Molename	Formula	MolWt	Target
1	1 nM-PP1	C20H21N5	331.41	CDK inhibitor;Serine/threonin kinase
2	2-Chloropyrazine	C4H3ClN2	114.53	CDK inhibitor
3	Azathioprine	C9H7N7O2S	277.26	GPR inhibitor; Rho inhibitor
4	Y-27632 dihydrochloride	C14H21N3O·2HCl	320.26	ROCK
5	Tofacitinib Citrate	C22H28N6O8	504.49	JAK
6	AMG900	C28H21N7OS	503.58	Aurora Kinase inhibitor; p38 MAPK inhibitor; Tyrosine Kinases inhibitor
7	Abemaciclib	C27H32F2N8	506.59	CDK inhibitor
8	Adavosertib	C27H32N8O2	500.6	Wee1
9	Liproxstatin-1	C19H21ClN4	340.85	Ferroptosis inhibitor
10	RGB-286638 free base	C29H35N7O4	545.63	CDK inhibitor
11	Danusertib	C26H30N6O3	474.55	Aurora Kinase inhibitor;Bcr-Abl inhibitor;c-RET inhibitor;FGFR inhibitor
12	CYC116	C18H20N6OS	368.46	Aurora Kinase inhibitor; CDK inhibitor; FLT inhibitor; S6 Kinase inhibitor
13	BX795	C23H26IN7O2S	591.47	CDK inhibitor; Chk inhibitor; c-Kit inhibitor; PDK inhibitor
14	BX912	C20H23BrN8O	471.35	CDK inhibitor; Chk inhibitor; PDK inhibitor; PKA inhibitor; VEGFR inhibitor
15	Alisertib	C27H20ClFN4O4	518.92	Aurora Kinase
16	KenPaullone	C16H11BrN2O	327.18	CDK inhibitor; GSK-3 inhibitor
17	SC514	C9H8N2OS2	224.3	Aurora Kinase inhibitor; CDK inhibitor; IκB/IKK inhibitor; p38 MAPK inhibitor
18	PHA793887	C19H31N5O2	361.48	CDK inhibitor
19	Ispinesib	C30H33ClN4O2	517.06	KSP inhibitor
20	SB743921	C31H34Cl2N2O3	553.52	KSP inhibitor
21	SBE 13 hydrochloride	C24H28Cl2N2O4	479.4	PLK inhibitor
22	LRRK2-IN-1	C31H38N8O3	570.7	CDK inhibitor; LRRK2 inhibitor
23	ENMD2076	C21H25N7	375.47	Aurora Kinase inhibitor;c-RET inhibitor;FLT inhibitor;Src inhibitor
24	Ro 3306	C18H13N3OS2	351.45	CDK inhibitor; ERK inhibitor; PKA inhibitor; PKC inhibitor; SGK inhibitor
25	IC261	C18H17NO4	311.33	Casein Kinase inhibitor; CDK inhibitor
26	TAK901	C28H32N4O3S	504.64	CDK inhibitor; JAK inhibitor; Src inhibitor
27	Fasudil hydrochloride	C14H18ClN3O2S	327.83	PKA inhibitor; PKC inhibitor; ROCK inhibitor; Serine/threonin kinase inhibitor
28	ZCL 278	C21H19BrClN5O4S2	584.89	CDK inhibitor
29	PD1-PDL1 inhibitor 2	C25H29N3O3	419.52	PD-1/PD-L1 inhibitor
30	Pyrazolanthrone	C14H8N2O	220.23	Aurora Kinase; JNK; Trk receptor
31	BI 2536	C28H39N7O3	521.66	Epigenetic Reader Domain; PLK
32	Palbociclib Isethionate	C24H29N7O2·C2H6O4S	573.66	CDK
33	LY2835219	C27H32F2N8·CH4O3S	602.7	CDK inhibitor
34	10058-F4	C12H11NOS2	249.35	c-Myc inhibitor
35	Reversine	C21H27N7O	393.49	Adenosine Receptor antagonist; Aurora Kinase inhibitor
36	6-BIO	C16H10BrN3O2	356.17	CDK inhibitor; GSK-3 inhibitor; Tyrosine Kinases inhibitor
37	Dinaciclib	C21H28N6O2	396.49	CDK
38	Palbociclib	C24H29N7O2	447.54	CDK inhibitor
39	BML277	C20H14ClN3O2	363.8	Chk inhibitor
40	NG52	C16H19ClN6O	346.81	CDK inhibitor
41	Bohemine	C18H24N6O	340.42	CDK inhibitor
42	WHI-P180	C16H15N3O3	297.31	CDK inhibitor; EGFR inhibitor
43	RKI1313	C17H16N4O2S	340.4	ROCK inhibitor
44	Tozasertib	C23H28N8OS	464.59	Aurora Kinase
45	HMN214	C22H20N2O5S	424.47	PLK inhibitor
46	ID8	C16H14N2O4	298.29	DYRK inhibitor
47	PF562271	C21H20F3N7O3S	507.49	CDK inhibitor; FAK inhibitor; PYK2 inhibitor
48	EHop016	C25H30N6O	430.55	Rho inhibitor
49	ML141	C22H21N3O3S	407.49	CDK inhibitor
50	AZD5438	C18H21N5O2S	371.46	CDK inhibitor
51	MK8745	C20H19ClFN5OS	431.91	Aurora Kinase inhibitor
52	MLN0905	C24H25F3N6S	486.56	PLK inhibitor
53	Roscovitine	C19H26N6O	354.45	CDK
54	Baricitinib	C16H17N7O2S	371.42	Chk inhibitor; JAK inhibitor; Tyrosine Kinases inhibitor
55	AT13148	C17H16ClN3O	313.78	Akt inhibitor; PKA inhibitor; ROCK inhibitor; S6 Kinase inhibitor; SGK inhibitor
56	KW2449	C20H20N4O	332.4	Aurora Kinase inhibitor; Bcr-Abl inhibitor; c-Kit inhibitor; FGFR inhibitor
57	AT9283	C19H23N7O2	381.43	Aurora Kinase inhibitor; Bcr-Abl inhibitor; JAK inhibitor
58	PD0166285	C26H27Cl2N5O2	512.43	Wee1 inhibitor;Chk inhibitor;
59	Thiazovivin	C15H13N5OS	311.36	ROCK
60	CCT137690	C26H31BrN8O	551.48	Aurora Kinase inhibitor
61	SNS-314 Mesylate	C18H15ClN6OS2·CH4O3S	527.04	Aurora Kinase inhibitor
62	G749	C25H25BrN6O2	521.41	Aurora Kinase inhibitor; c-RET inhibitor; FLT inhibitor; TAM Receptor inhibitor
63	GSK429286A	C21H16F4N4O2	432.37	ROCK inhibitor
64	RO 3280	C27H35F2N7O3	543.61	PLK inhibitor
65	Purvalanol A	C19H25ClN6O	388.89	CDK inhibitor
66	1H-Pyrazole-3-acetamide	C26H30FN7O3	507.56	Aurora Kinase
67	Capivasertib	C21H25ClN6O2	428.92	Akt; PKA; mTOR
68	AT 7519 hydrochloride salt	C16H18Cl3N5O2	418.71	CDK inhibitor; GSK-3 inhibitor
69	Erastin	C30H31ClN4O4	547.04	Ferroptosis
70	TAK632	C27H18F4N4O3S	554.52	Aurora Kinase inhibitor; FGFR inhibitor; PDGFR inhibitor; Raf inhibitor
71	U0126-EtOH	C18H16N6S2·C2H6O	426.6	MEK
72	URMC099	C27H27N5	421.54	Aurora Kinase inhibitor;Bcr-Abl inhibitor;CDK inhibitor;c-Met/HGFR inhibitor
73	CVT313	C20H28N6O3	400.47	CDK inhibitor
74	Ferrostatin-1	C15H22N2O2	262.35	Ferroptosis
75	GW 441756	C17H13N3O	275.3	CDK inhibitor; Raf inhibitor; Trk receptor inhibitor
76	Briciclib	C19H23O10PS	474.42	CDK inhibitor
77	VX-11e	C24H20Cl2FN5O2	500.35	Aurora Kinase inhibitor; CDK inhibitor; ERK inhibitor; FLT inhibitor
78	Tofacitinib	C16H20N6O	312.37	JAK inhibitor; ROCK inhibitor; Src inhibitor
79	Rigosertib	C21H24NNaO8S	473.47	PLK inhibitor
80	Ribociclib	C23H30N8O	434.54	CDK inhibitor;VEGFR
81	PD-1/PD-L1 inhibitor 1	C29H33NO5	475.58	PD-1/PD-L1 inhibitor
82	EHT 1864	C25H29Cl2F3N2O4S	581.47	Rho inhibitor
83	XL413 hydrochloride	C14H13Cl2N3O2	326.18	Casein Kinase inhibitor;CDK inhibitor;Pim inhibitor;cholecystokinin
84	AZ191	C24H27N7O	429.52	DYRK inhibitor
85	THZ1	C31H28ClN7O2	566.05	CDK inhibitor
86	NU2058	C12H17N5O	247.3	CDK inhibitor; Topoisomerase inhibitor
87	SU11274	C28H30CIN5O4S	568.09	CDK inhibitor; c-Met/HGFR inhibitor; FGFR inhibitor; VEGFR inhibitor
88	Volasertib	C34H50N8O3	618.81	PLK
89	Indisulam	C14H12ClN3O4S2	385.85	Carbonic Anhydrase;CDK
90	Rabusertib	C18H22BrN5O3	436.3	Chk inhibitor; PDK inhibitor
91	PF477736	C22H25N7O2	419.48	c-Fms inhibitor; Chk inhibitor; Src inhibitor; VEGFR inhibitor
92	10074-G5	C18H12N4O3	332.32	c-Myc inhibitor
93	AZD7762	C17H19FN4O2S	362.42	Chk inhibitor
94	NSC 23766 trihydrochloride	C24H35N7·3HCl	530.96	Rho inhibitor
95	Ginsenoside C-K	C36H62O8	622.88	cell cycle arrest inhibitor;P450
96	Gracillin	C45H72O17	885.05	cell cycle arrest inhibitor
97	NMS-P937	C24H27F3N8O3	532.52	PLK inhibitor
98	KD025	C26H24N6O2	452.51	ROCK inhibitor
99	GSK461364	C27H28F3N5O2S	543.6	PLK inhibitor
100	LDC000067	C18H18N4O3S	370.43	CDK inhibitor
101	BI847325	C29H28N4O2	464.56	Aurora Kinase inhibitor; MEK inhibitor
102	NSC23005 Sodium	C13H16NNaO4S	305.32	CDK inhibitor
103	SNS032	C17H24N4O2S2	380.53	CDK inhibitor; GSK-3 inhibitor
104	SU9516	C13H11N3O2	241.25	CDK inhibitor; p38 MAPK inhibitor; PKC inhibitor
105	ML327	C19H18N4O4	366.38	c-Myc
106	Y16	C24H20N2O3	384.43	Rho inhibitor
107	NSC23005	C13H17NO4S	283.34	CDK inhibitor
108	GSK180736A	C19H16FN5O2	365.13	GRK inhibitor; PKA inhibitor; ROCK inhibitor
109	GSK269962A	C29H30N8O5	570.61	ROCK inhibitor; S6 Kinase inhibitor
110	T56-LIMKi	C19H14F3N3O3	389.33	LIM Kinase inhibitor
111	Hesperadin	C29H32N4O3S	516.65	Aurora Kinase inhibitor
112	S-Ruxolitinib	C17H18N6	306.37	JAK inhibitor; Tyrosine Kinases inhibitor
113	MK5108	C22H21ClFN3O3S	461.94	Aurora Kinase inhibitor
114	SB1317 hydrochloride	C23H25ClN4O	408.92	CDK inhibitor; FLT inhibitor; JAK inhibitor
115	ON123300	C24H27N7O	429.52	CDK inhibitor;JAK;c-RET;Src;PDGFR;FGFR
116	Hydroxyfasudil Hydrochloride	C14H18ClN3O3S	343.83	ROCK
117	ZINC00881524	C21H20N2O3S	380.46	ROCK inhibitor
118	Prexasertib dihydrochloride	C18H21Cl2N7O2	438.31	Chk;S6 Kinase
119	PF-562271 besylate	C21H20F3N7O3S·C6H6O3S	665.66	CDK inhibitor; FAK inhibitor; PYK2 inhibitor
120	PHA767491 HCl	C12H11N3O	213.24	CDK inhibitor;cholecystokinin inhibitor;GSK-3 inhibitor
121	Mycro-3	C24H17ClF2N6O4	526.88	c-Myc inhibitor
122	THZ531	C30H32ClN7O2	558.08	CDK
123	JNJ7706621	C15H12F2N6O3S	394.36	CDK inhibitor;Aurora Kinase inhibitor
124	RKI1447	C16H14N4O2S	326.37	ROCK inhibitor
125	LDC-4297 HCl	C23H29ClN8O	469.02	CDK
126	A-674563 HCl	C22H23ClN4O	394.9	Akt;CDK;PKA;ERK;PKC
127	Indirubin-3'-monoxime	C16H11N3O2	277.28	GSK-3; CDK
128	BDP5290	C17H18ClN7O	371.82	ROCK
129	PF-06873600	C20H27F2N5O4S	471.52	CDK
130	JSH-150	C24H33ClN6O2S	505.08	CDK

## Sheet: Supplementary Table 4
Supplementary Table 4. Cell cycle related compound library screen in WiDr
Rank (WiDr )	drugs	Effect
1	SB743921	0.00851581
2	PD0166285	0.010477
3	BI847325	0.0120626
4	IC261	0.0131337
5	Rigosertib	0.013547
6	HMN214	0.0144975
7	Ispinesib	0.0146252
8	Volasertib	0.0149604
9	BI 2536	0.0182419
10	Prexasertib dihydrochloride	0.0238206
11	NMS-P937	0.0247689
12	GSK461364	0.0275301
13	MLN0905	0.0279881
14	AZD7762	0.0280846
15	G749	0.0288803

## Sheet: Supplementary Table 5
Supplementary Table 5. Cell cycle related compound library screen in DLD1
Rank (DLD1)	drugs	Effect
1	SB1317 hydrochloride (1204918-72-8(free base))	0.00327772
2	ON123300	0.00346533
3	Erastin	0.00402454
4	RGB-286638 free base	0.0041145
5	Dinaciclib	0.00537712
6	Briciclib	0.0179342
7	NMS-P937	0.0208293
8	Rigosertib	0.0208385
9	MLN0905	0.0222772
10	G749	0.0273668
11	PD0166285	0.0292578
12	IC261	0.037823
13	HMN214	0.0423823
14	Prexasertib dihydrochloride	0.0429481
15	GSK461364	0.0481991
